# Supplementary material for: Perlodinellashennongjia sp. nov., a new species of Perlodinella Klapálek (Plecoptera, Perlodidae) from the central area of China
Source: Biodivers Data J. 2022 Aug 29;10:e87247. doi: 10.3897/BDJ.10.e87247 (PMC9848464; doi:10.3897/BDJ.10.e87247)
Supplement: XML Treatment for Perlodinella shennongjia [file BDJ.10.e87247-treatment1.xml]

<!DOCTYPE tp:taxon-treatment
  PUBLIC "-//TaxonX//DTD Taxonomic Treatment Publishing DTD v0 20100105//EN" "tax-treatment-NSO.dtd">
<tp:taxon-treatment xmlns:tp="http://www.plazi.org/taxpub"><tp:treatment-meta><mixed-citation publication-type="journal"><person-group><name><surname>Chen</surname><given-names>Zhi-Teng</given-names></name><name><surname>Xu</surname><given-names>Yi-Yang</given-names></name><name><surname>Shen</surname><given-names>Zi-Hao</given-names></name></person-group><article-title><italic><tp:taxon-name><tp:taxon-name-part taxon-name-part-type="genus" reg="Perlodinella">Perlodinella</tp:taxon-name-part><tp:taxon-name-part taxon-name-part-type="species" reg="shennongjia">shennongjia</tp:taxon-name-part></tp:taxon-name></italic> sp. nov., a new species of <italic><tp:taxon-name><tp:taxon-name-part taxon-name-part-type="genus" reg="Perlodinella">Perlodinella</tp:taxon-name-part></tp:taxon-name></italic> Klapálek (<tp:taxon-name><tp:taxon-name-part taxon-name-part-type="order">Plecoptera</tp:taxon-name-part></tp:taxon-name>, <tp:taxon-name><tp:taxon-name-part taxon-name-part-type="family">Perlodidae</tp:taxon-name-part></tp:taxon-name>) from the central area of China</article-title><source>Biodivers Data J</source><day>29</day><month>08</month><year>2022</year><volume>10</volume><pub-id pub-id-type="doi">10.3897/BDJ.10.e87247</pub-id></mixed-citation></tp:treatment-meta><tp:nomenclature><tp:taxon-name>
            <object-id xmlns:xlink="http://www.w3.org/1999/xlink" content-type="arpha" xlink:type="simple">A82179F1-AE25-551F-8966-02877E7BF06B</object-id>
            <tp:taxon-name-part taxon-name-part-type="genus">Perlodinella</tp:taxon-name-part>
            <tp:taxon-name-part taxon-name-part-type="species">shennongjia</tp:taxon-name-part>
            <object-id xmlns:xlink="http://www.w3.org/1999/xlink" content-type="zoobank" xlink:type="simple" object-id-type="ZooBank">0DB574AB-1770-4CB3-81AB-FC4BE4A3C26B</object-id>
          </tp:taxon-name><tp:taxon-authority>Chen, Xu &amp; Shen, 2022</tp:taxon-authority><tp:taxon-status xmlns:xlink="http://www.w3.org/1999/xlink" xlink:type="simple">sp. n.</tp:taxon-status></tp:nomenclature><tp:treatment-sec sec-type="materials"><title>Materials</title><list list-type="alpha-lower" list-content="occurrences"><list-item><p><bold>Type status:</bold> <named-content xmlns:xlink="http://www.w3.org/1999/xlink" content-type="dwc:typeStatus" xlink:type="simple">Holotype</named-content>. <bold>Occurrence:</bold> individualCount: <named-content xmlns:xlink="http://www.w3.org/1999/xlink" content-type="dwc:individualCount" xlink:type="simple">1</named-content>; sex: <named-content xmlns:xlink="http://www.w3.org/1999/xlink" content-type="dwc:sex" xlink:type="simple">male</named-content>; <bold>Taxon:</bold> kingdom: <named-content xmlns:xlink="http://www.w3.org/1999/xlink" content-type="dwc:kingdom" xlink:type="simple"><tp:taxon-name><tp:taxon-name-part taxon-name-part-type="kingdom">Animalia</tp:taxon-name-part></tp:taxon-name></named-content>; phylum: <named-content xmlns:xlink="http://www.w3.org/1999/xlink" content-type="dwc:phylum" xlink:type="simple"><tp:taxon-name><tp:taxon-name-part taxon-name-part-type="phylum">Arthropoda</tp:taxon-name-part></tp:taxon-name></named-content>; class: <named-content xmlns:xlink="http://www.w3.org/1999/xlink" content-type="dwc:class" xlink:type="simple"><tp:taxon-name><tp:taxon-name-part taxon-name-part-type="class">Insecta</tp:taxon-name-part></tp:taxon-name></named-content>; order: <named-content xmlns:xlink="http://www.w3.org/1999/xlink" content-type="dwc:order" xlink:type="simple"><tp:taxon-name><tp:taxon-name-part taxon-name-part-type="order">Plecoptera</tp:taxon-name-part></tp:taxon-name></named-content>; family: <named-content xmlns:xlink="http://www.w3.org/1999/xlink" content-type="dwc:family" xlink:type="simple"><tp:taxon-name><tp:taxon-name-part taxon-name-part-type="family">Perlodidae</tp:taxon-name-part></tp:taxon-name></named-content>; genus: <named-content xmlns:xlink="http://www.w3.org/1999/xlink" content-type="dwc:genus" xlink:type="simple"><tp:taxon-name><tp:taxon-name-part taxon-name-part-type="genus">Filchneria</tp:taxon-name-part></tp:taxon-name></named-content>; specificEpithet: <named-content xmlns:xlink="http://www.w3.org/1999/xlink" content-type="dwc:specificEpithet" xlink:type="simple"><italic><tp:taxon-name><tp:taxon-name-part taxon-name-part-type="genus" reg="Perlodinella"/><tp:taxon-name-part taxon-name-part-type="species" reg="shennongjia">shennongjia</tp:taxon-name-part></tp:taxon-name></italic></named-content>; taxonRank: <named-content xmlns:xlink="http://www.w3.org/1999/xlink" content-type="dwc:taxonRank" xlink:type="simple">species</named-content>; nomenclaturalCode: <named-content xmlns:xlink="http://www.w3.org/1999/xlink" content-type="dwc:nomenclaturalCode" xlink:type="simple">ICZN</named-content>; <bold>Location:</bold> country: <named-content xmlns:xlink="http://www.w3.org/1999/xlink" content-type="dwc:country" xlink:type="simple">China</named-content>; stateProvince: <named-content xmlns:xlink="http://www.w3.org/1999/xlink" content-type="dwc:stateProvince" xlink:type="simple">Hubei</named-content>; municipality: <named-content xmlns:xlink="http://www.w3.org/1999/xlink" content-type="dwc:municipality" xlink:type="simple">Shennongjia Forestry District</named-content>; locality: <named-content xmlns:xlink="http://www.w3.org/1999/xlink" content-type="dwc:locality" xlink:type="simple">Dajiuhu National Wetland Park</named-content>; verbatimElevation: <named-content xmlns:xlink="http://www.w3.org/1999/xlink" content-type="dwc:verbatimElevation" xlink:type="simple">1551 m</named-content>; verbatimCoordinates: <named-content xmlns:xlink="http://www.w3.org/1999/xlink" content-type="dwc:verbatimCoordinates" xlink:type="simple">110°7′33.9″N, 31°27′5″E</named-content>; <bold>Identification:</bold> identifiedBy: <named-content xmlns:xlink="http://www.w3.org/1999/xlink" content-type="dwc:identifiedBy" xlink:type="simple">Zhi-Teng Chen</named-content>; <bold>Event:</bold> verbatimEventDate: <named-content xmlns:xlink="http://www.w3.org/1999/xlink" content-type="dwc:verbatimEventDate" xlink:type="simple">31-03-2022</named-content>; <bold>Record Level:</bold> institutionCode: <named-content xmlns:xlink="http://www.w3.org/1999/xlink" content-type="dwc:institutionCode" xlink:type="simple">ICJUST</named-content></p></list-item><list-item><p><bold>Type status:</bold> <named-content xmlns:xlink="http://www.w3.org/1999/xlink" content-type="dwc:typeStatus" xlink:type="simple">Paratype</named-content>. <bold>Occurrence:</bold> individualCount: <named-content xmlns:xlink="http://www.w3.org/1999/xlink" content-type="dwc:individualCount" xlink:type="simple">11</named-content>; sex: <named-content xmlns:xlink="http://www.w3.org/1999/xlink" content-type="dwc:sex" xlink:type="simple">7 males, 4 females</named-content>; <bold>Taxon:</bold> kingdom: <named-content xmlns:xlink="http://www.w3.org/1999/xlink" content-type="dwc:kingdom" xlink:type="simple"><tp:taxon-name><tp:taxon-name-part taxon-name-part-type="kingdom">Animalia</tp:taxon-name-part></tp:taxon-name></named-content>; phylum: <named-content xmlns:xlink="http://www.w3.org/1999/xlink" content-type="dwc:phylum" xlink:type="simple"><tp:taxon-name><tp:taxon-name-part taxon-name-part-type="phylum">Arthropoda</tp:taxon-name-part></tp:taxon-name></named-content>; class: <named-content xmlns:xlink="http://www.w3.org/1999/xlink" content-type="dwc:class" xlink:type="simple"><tp:taxon-name><tp:taxon-name-part taxon-name-part-type="class">Insecta</tp:taxon-name-part></tp:taxon-name></named-content>; order: <named-content xmlns:xlink="http://www.w3.org/1999/xlink" content-type="dwc:order" xlink:type="simple"><tp:taxon-name><tp:taxon-name-part taxon-name-part-type="order">Plecoptera</tp:taxon-name-part></tp:taxon-name></named-content>; family: <named-content xmlns:xlink="http://www.w3.org/1999/xlink" content-type="dwc:family" xlink:type="simple"><tp:taxon-name><tp:taxon-name-part taxon-name-part-type="family">Perlodidae</tp:taxon-name-part></tp:taxon-name></named-content>; genus: <named-content xmlns:xlink="http://www.w3.org/1999/xlink" content-type="dwc:genus" xlink:type="simple"><tp:taxon-name><tp:taxon-name-part taxon-name-part-type="genus">Filchneria</tp:taxon-name-part></tp:taxon-name></named-content>; specificEpithet: <named-content xmlns:xlink="http://www.w3.org/1999/xlink" content-type="dwc:specificEpithet" xlink:type="simple"><italic><tp:taxon-name><tp:taxon-name-part taxon-name-part-type="genus" reg="Perlodinella"/><tp:taxon-name-part taxon-name-part-type="species" reg="shennongjia">shennongjia</tp:taxon-name-part></tp:taxon-name></italic></named-content>; taxonRank: <named-content xmlns:xlink="http://www.w3.org/1999/xlink" content-type="dwc:taxonRank" xlink:type="simple">species</named-content>; nomenclaturalCode: <named-content xmlns:xlink="http://www.w3.org/1999/xlink" content-type="dwc:nomenclaturalCode" xlink:type="simple">ICZN</named-content>; <bold>Location:</bold> country: <named-content xmlns:xlink="http://www.w3.org/1999/xlink" content-type="dwc:country" xlink:type="simple">China</named-content>; stateProvince: <named-content xmlns:xlink="http://www.w3.org/1999/xlink" content-type="dwc:stateProvince" xlink:type="simple">Hubei</named-content>; municipality: <named-content xmlns:xlink="http://www.w3.org/1999/xlink" content-type="dwc:municipality" xlink:type="simple">Shennongjia Forestry District</named-content>; locality: <named-content xmlns:xlink="http://www.w3.org/1999/xlink" content-type="dwc:locality" xlink:type="simple">Dajiuhu National Wetland Park</named-content>; verbatimElevation: <named-content xmlns:xlink="http://www.w3.org/1999/xlink" content-type="dwc:verbatimElevation" xlink:type="simple">1551 m</named-content>; verbatimCoordinates: <named-content xmlns:xlink="http://www.w3.org/1999/xlink" content-type="dwc:verbatimCoordinates" xlink:type="simple">110°7′33.9″N, 31°27′5″E</named-content>; <bold>Identification:</bold> identifiedBy: <named-content xmlns:xlink="http://www.w3.org/1999/xlink" content-type="dwc:identifiedBy" xlink:type="simple">Zhi-Teng Chen</named-content>; <bold>Event:</bold> verbatimEventDate: <named-content xmlns:xlink="http://www.w3.org/1999/xlink" content-type="dwc:verbatimEventDate" xlink:type="simple">31-03-2022</named-content>; <bold>Record Level:</bold> institutionCode: <named-content xmlns:xlink="http://www.w3.org/1999/xlink" content-type="dwc:institutionCode" xlink:type="simple">ICJUST</named-content></p></list-item></list></tp:treatment-sec><tp:treatment-sec sec-type="Description"><title>Description</title><sec sec-type="Male"><title>Male</title><p>Body length (from anterior of head to posterior of paraprocts) 13.0-15.0 mm (examined specimen number = 8), living male near habitat stream and male in ethanol both dark brown (Figs <xref ref-type="fig" rid="F7890371">1</xref>, <xref ref-type="fig" rid="F7890375">2</xref>).</p><p>Head mostly dark brown dorsally, pale ventrally (Fig. <xref ref-type="fig" rid="F7890375">2</xref>); triocellate, anterior ocellus much smaller than posterior ocelli, ocellar area and posterior margin of head pale. Compound eyes dark and rounded. Antenna slender, length slightly longer than abdomen, all segments dark brown.</p><p>Pronotum subquadrate (Fig. <xref ref-type="fig" rid="F7890375">2</xref>), lateral margins nearly parallel, pigmentation dark brown, except pale median stripe, surface with several obscure rugosities. Prosternum mostly pale, medially with a fusiform, dark spot. Mesothoracic furcasternum branches reaching posterior of furcal pits. Basisterna and furcasterna of meso- and metathorax dark brown. Wings fully developed or slightly shortened (Figs <xref ref-type="fig" rid="F7890371">1</xref>, <xref ref-type="fig" rid="F7890375">2</xref>, <xref ref-type="fig" rid="F7890379">3</xref>), fore-wings length 10.0-12.0 mm (examined specimen number = 8), hind-wings length 8.0-10.0 mm (examined specimen number = 8); wing membrane subhyaline, veins brown. In fore-wings, apex with small net-like venation formed by apical branches of RA and RP; six to seven cross-veins present between C and Sc; anal area with four main anal veins. In hind-wings, apical net similar to that of fore-wing; anal area large and folded, with about ten anal branches. Leg background dark brown (Fig. <xref ref-type="fig" rid="F7890375">2</xref>); coxae, trochanters and joints between femora and tibiae pale; two giant tibial spurs present apically; claws slender and sharp.</p><p>Abdominal segments mostly dark (Figs <xref ref-type="fig" rid="F7890375">2</xref>, <xref ref-type="fig" rid="F7890383">4</xref>, <xref ref-type="fig" rid="F7890387">5</xref>), segments 1-4 divided into distinct terga and sterna by pale lateral membrane, pale lateral areas extending to sterna 5-6 in a paratype. Sternum 1 completely fused with metathorax. Sternum 9 elongated, mostly or entirely dark brown. Terga 6-9 not elevated at posterior half, with dense posterolateral hair patches. Posterior half of terga 8-10 with scattered sensilla basiconica. Tergum 10 strongly elevated, dorsally covered with dense short spines and sparse sensilla basiconica (Figs <xref ref-type="fig" rid="F7890383">4</xref>, <xref ref-type="fig" rid="F7890387">5</xref>); apex blunt, ventrally with scattered sensilla basiconica. Epiproct completely membranous (Fig. <xref ref-type="fig" rid="F7890387">5</xref>), thumb-shaped, basal half cylindrical, slightly constricted near mid-point, apical half rounded; dorsal surface covered with sparse patch of conical, dark spines, ventral surface covered with dense patch of conical, dark spines, apex scattered with sparse, conical, pale spines. Paraproct sclerite wide and resembling a parallelogram basally (Fig. <xref ref-type="fig" rid="F7890387">5</xref>), then gradually tapering into an inwardly pointed apex; anterior margins of paraproct sclerites dark; inner margins dark, not connected basally, nearly parallel at basal half, apical half of paraproct sclerites surrounding a circular median area. Paraproct lobe short, near bulbous, covered with dense, conical, pale spines and with several scattered, conical, dark spines. Cerci subequal in length to abdomen; each segment mostly dark brown, except paler basal ends, with a whorl of long bristles around distal end.</p></sec><sec sec-type="Female"><title>Female</title><p>Body length 17.0-19.0 mm (examined specimen number = 4), mostly dark brown (Fig. <xref ref-type="fig" rid="F7890391">6</xref>). Colour pattern similar to males.</p><p>Macropterous (Figs <xref ref-type="fig" rid="F7890391">6</xref>, <xref ref-type="fig" rid="F7890395">7</xref>); fore-wings length 15.0-16.0 mm, hind-wings length 13.0-14.0 mm (examined specimen number = 4); wing membrane subhyaline, veins brown. Wing venation similar to males.</p><p>Abdomen dorsally dark brown; abdominal sterna 1-7 with a continuous dark brown, median stripe, lateral areas pale (Fig. <xref ref-type="fig" rid="F7890391">6</xref>). Abdominal sternum 8 with four subtriangular dark sclerites, anterior ones smaller, posterior ones larger, median line pale. Subgenital plate broad, posterior margin rounded, nearly reaching posterior margin of sternum 9. Sterna 9-10 pale and short. Paraproct subtriangular, apex blunt, with grey inner and posterior margins.</p></sec><sec sec-type="Egg"><title>Egg</title><p>Length ca. 800 μm; width ca. 400 μm. Trilateral (Fig. <xref ref-type="fig" rid="F7890399">8</xref>), with three conspicuous longitudinal ridges. Each side of egg with a transverse ridge near posterior pole. Anterior area of each transverse ridge with one row of several micropyles. Chorion relatively smooth. Anchor completely membranous, mushroom-shaped in lateral view, surface covered with dense granules. Collar sessile and short, with sinuous anterior margins.</p></sec></tp:treatment-sec><tp:treatment-sec sec-type="Diagnosis"><title>Diagnosis</title><p>The new species is diagnostic by the following combination of features: mesothoracic furcasternum branches reaching posterior of furcal pits; hind-wings with broad anal area; male abdominal segments 1-4 divided into distinct terga and sterna; terga 6-9 not elevated at posterior half, with dense posterolateral hair patches; terga 8-10 with scattered sensilla basiconica on posterior half; tergum 10 strongly elevated, dorsally covered with dense short spines and sparse sensilla basiconica, apex blunt, ventrally with scattered sensilla basiconica; aedeagus membranous, thumb-shaped, dorsally covered with sparse dark spines, ventrally covered with dense dark spines, apex with sparse pale spines; paraproct sclerite basally resembling a parallelogram, apex inwardly pointed, anterior and inner margins dark, not connected basally; eversible paraproct lobe short, near bulbous, covered with dense pale spines and several scattered dark spines; female abdominal sterna 1-7 with a continuous dark median stripe, sternum 8 with four subtriangular dark sclerites, sterna 9-10 pale and short; subgenital plate broad, elongated and rounded; eggs trilateral, with both longitudinal and transverse ridges, micropyles present.</p><p><italic><tp:taxon-name><tp:taxon-name-part taxon-name-part-type="genus" reg="Perlodinella">Perlodinella</tp:taxon-name-part><tp:taxon-name-part taxon-name-part-type="species" reg="shennongjia">shennongjia</tp:taxon-name-part></tp:taxon-name></italic> sp. nov. can be easily distinguished from <italic><tp:taxon-name><tp:taxon-name-part taxon-name-part-type="genus" reg="Perlodinella">P.</tp:taxon-name-part><tp:taxon-name-part taxon-name-part-type="species" reg="kozlovi">kozlovi</tp:taxon-name-part></tp:taxon-name></italic> and <italic><tp:taxon-name><tp:taxon-name-part taxon-name-part-type="genus" reg="Perlodinella">P.</tp:taxon-name-part><tp:taxon-name-part taxon-name-part-type="species" reg="epiproctalis">epiproctalis</tp:taxon-name-part></tp:taxon-name></italic> by the unlobed epiproct (<xref ref-type="bibr" rid="B7890339">Zwick 1997</xref>, <xref ref-type="bibr" rid="B8109057">Huo et al. 2022</xref>), from <italic><tp:taxon-name><tp:taxon-name-part taxon-name-part-type="genus" reg="Perlodinella">P.</tp:taxon-name-part><tp:taxon-name-part taxon-name-part-type="species" reg="unimacula">unimacula</tp:taxon-name-part></tp:taxon-name></italic>, <italic><tp:taxon-name><tp:taxon-name-part taxon-name-part-type="genus" reg="Perlodinella">P.</tp:taxon-name-part><tp:taxon-name-part taxon-name-part-type="species" reg="microlobata">microlobata</tp:taxon-name-part></tp:taxon-name></italic>, <italic><tp:taxon-name><tp:taxon-name-part taxon-name-part-type="genus" reg="Perlodinella">P.</tp:taxon-name-part><tp:taxon-name-part taxon-name-part-type="species" reg="fuliginosa">fuliginosa</tp:taxon-name-part></tp:taxon-name></italic> and <italic><tp:taxon-name><tp:taxon-name-part taxon-name-part-type="genus" reg="Perlodinella">P.</tp:taxon-name-part><tp:taxon-name-part taxon-name-part-type="species" reg="tatunga">tatunga</tp:taxon-name-part></tp:taxon-name></italic> by the rounded female subgenital plate without any notch or lobes (<xref ref-type="bibr" rid="B7890313">Wu 1938a</xref>, <xref ref-type="bibr" rid="B7890322">Wu 1938b</xref>, <xref ref-type="bibr" rid="B8109084">Wu 1973</xref>), from <italic><tp:taxon-name><tp:taxon-name-part taxon-name-part-type="genus" reg="Perlodinella">P.</tp:taxon-name-part><tp:taxon-name-part taxon-name-part-type="species" reg="apicalis">apicalis</tp:taxon-name-part></tp:taxon-name></italic> by the absence of dark brown femora and downcurved hook on paraproct (<xref ref-type="bibr" rid="B8109066">Kimmins 1947</xref>), from <italic><tp:taxon-name><tp:taxon-name-part taxon-name-part-type="genus" reg="Perlodinella">P.</tp:taxon-name-part><tp:taxon-name-part taxon-name-part-type="species" reg="mazehaoi">mazehaoi</tp:taxon-name-part></tp:taxon-name></italic> by the distinctly shorter male tergum 10 and different shape of female subgenital plate (<xref ref-type="bibr" rid="B8109046">Chen 2019</xref>) and from <italic><tp:taxon-name><tp:taxon-name-part taxon-name-part-type="genus" reg="Perlodinella">P.</tp:taxon-name-part><tp:taxon-name-part taxon-name-part-type="species" reg="tibetensis">tibetensis</tp:taxon-name-part></tp:taxon-name></italic> by the paraproct sclerites pointing inwards instead of outwards (<xref ref-type="bibr" rid="B8109057">Huo et al. 2022</xref>).</p></tp:treatment-sec><tp:treatment-sec sec-type="Etymology"><title>Etymology</title><p>The new species is named after its type locality, the Shennongjia Forestry District.</p></tp:treatment-sec><tp:treatment-sec sec-type="Distribution"><title>Distribution</title><p>The new species is currently only known from the Shennongjia Forestry District, Hubei Province, China.</p></tp:treatment-sec><tp:treatment-sec><!--Section generated to contain objects referenced in tp:taxon-treatment.--><fig id="F7890371" position="float" orientation="portrait"><object-id xmlns:xlink="http://www.w3.org/1999/xlink" content-type="arpha" xlink:type="simple">6410AF93-D055-5956-96A2-2CDB511646A0</object-id><object-id xmlns:xlink="http://www.w3.org/1999/xlink" content-type="doi" xlink:type="simple">10.3897/BDJ.10.e87247.figure1</object-id><label>Figure 1.</label><caption><p><italic><tp:taxon-name><tp:taxon-name-part taxon-name-part-type="genus" reg="Perlodinella">Perlodinella</tp:taxon-name-part><tp:taxon-name-part taxon-name-part-type="species" reg="shennongjia">shennongjia</tp:taxon-name-part></tp:taxon-name></italic> sp. nov. <bold>A</bold> Habitat in Dajiuhu National Wetland Park, Shennongjia Forestry District, Hubei Province, China, photo by Yi-Yang Xu; <bold>B</bold> Living habitus of male, photo by Yi-Yang Xu; <bold>C</bold> Living habitus of a pair of mating adults, photo by Yi-Yang Xu.</p></caption><graphic xmlns:xlink="http://www.w3.org/1999/xlink" xlink:href="bdj-10-e87247-g001.jpg" position="float" id="oo_688820.jpg" orientation="portrait" xlink:type="simple"><uri content-type="original_file" xlink:type="simple">https://binary.pensoft.net/fig/688820</uri></graphic></fig><fig id="F7890375" position="float" orientation="portrait"><object-id xmlns:xlink="http://www.w3.org/1999/xlink" content-type="arpha" xlink:type="simple">1A913311-A52B-5B77-8391-0C666D5D0FB8</object-id><object-id xmlns:xlink="http://www.w3.org/1999/xlink" content-type="doi" xlink:type="simple">10.3897/BDJ.10.e87247.figure2</object-id><label>Figure 2.</label><caption><p><italic><tp:taxon-name><tp:taxon-name-part taxon-name-part-type="genus" reg="Perlodinella">Perlodinella</tp:taxon-name-part><tp:taxon-name-part taxon-name-part-type="species" reg="shennongjia">shennongjia</tp:taxon-name-part></tp:taxon-name></italic> sp. nov., male holotype <bold>A</bold> Habitus, dorsal view; <bold>B</bold> Habitus, ventral view.</p></caption><graphic xmlns:xlink="http://www.w3.org/1999/xlink" xlink:href="bdj-10-e87247-g002.jpg" position="float" id="oo_688821.jpg" orientation="portrait" xlink:type="simple"><uri content-type="original_file" xlink:type="simple">https://binary.pensoft.net/fig/688821</uri></graphic></fig><fig id="F7890379" position="float" orientation="portrait"><object-id xmlns:xlink="http://www.w3.org/1999/xlink" content-type="arpha" xlink:type="simple">75540734-3709-51D1-A34D-51FA15B68AD6</object-id><object-id xmlns:xlink="http://www.w3.org/1999/xlink" content-type="doi" xlink:type="simple">10.3897/BDJ.10.e87247.figure3</object-id><label>Figure 3.</label><caption><p><italic><tp:taxon-name><tp:taxon-name-part taxon-name-part-type="genus" reg="Perlodinella">Perlodinella</tp:taxon-name-part><tp:taxon-name-part taxon-name-part-type="species" reg="shennongjia">shennongjia</tp:taxon-name-part></tp:taxon-name></italic> sp. nov., male holotype <bold>A</bold> Right forewing, dorsal view; <bold>B</bold> Right hind-wing, dorsal view.</p></caption><graphic xmlns:xlink="http://www.w3.org/1999/xlink" xlink:href="bdj-10-e87247-g003.jpg" position="float" id="oo_688822.jpg" orientation="portrait" xlink:type="simple"><uri content-type="original_file" xlink:type="simple">https://binary.pensoft.net/fig/688822</uri></graphic></fig><fig id="F7890383" position="float" orientation="portrait"><object-id xmlns:xlink="http://www.w3.org/1999/xlink" content-type="arpha" xlink:type="simple">881D9678-FB09-5041-81AF-ADC029FA6011</object-id><object-id xmlns:xlink="http://www.w3.org/1999/xlink" content-type="doi" xlink:type="simple">10.3897/BDJ.10.e87247.figure4</object-id><label>Figure 4.</label><caption><p><italic><tp:taxon-name><tp:taxon-name-part taxon-name-part-type="genus" reg="Perlodinella">Perlodinella</tp:taxon-name-part><tp:taxon-name-part taxon-name-part-type="species" reg="shennongjia">shennongjia</tp:taxon-name-part></tp:taxon-name></italic> sp. nov., male holotype <bold>A</bold> Abdomen, dorsal view; <bold>B</bold> Abdomen, lateral view; <bold>C</bold> Abdomen, ventral view.</p></caption><graphic xmlns:xlink="http://www.w3.org/1999/xlink" xlink:href="bdj-10-e87247-g004.jpg" position="float" id="oo_688823.jpg" orientation="portrait" xlink:type="simple"><uri content-type="original_file" xlink:type="simple">https://binary.pensoft.net/fig/688823</uri></graphic></fig><fig id="F7890387" position="float" orientation="portrait"><object-id xmlns:xlink="http://www.w3.org/1999/xlink" content-type="arpha" xlink:type="simple">65EF192D-881A-5372-BB74-B4260DA8A6C8</object-id><object-id xmlns:xlink="http://www.w3.org/1999/xlink" content-type="doi" xlink:type="simple">10.3897/BDJ.10.e87247.figure5</object-id><label>Figure 5.</label><caption><p><italic><tp:taxon-name><tp:taxon-name-part taxon-name-part-type="genus" reg="Perlodinella">Perlodinella</tp:taxon-name-part><tp:taxon-name-part taxon-name-part-type="species" reg="shennongjia">shennongjia</tp:taxon-name-part></tp:taxon-name></italic> sp. nov., male holotype <bold>A</bold> Male terminalia, caudal view; <bold>B–D</bold> Male terminalia, dorsal view; <bold>E</bold> Apex of aedeagus, dorsal view; <bold>F–G</bold> Aedeagus, lateral view; <bold>H–I</bold> Aedeagus, dorsolateral view.</p></caption><graphic xmlns:xlink="http://www.w3.org/1999/xlink" xlink:href="bdj-10-e87247-g005.jpg" position="float" id="oo_688824.jpg" orientation="portrait" xlink:type="simple"><uri content-type="original_file" xlink:type="simple">https://binary.pensoft.net/fig/688824</uri></graphic></fig><fig id="F7890391" position="float" orientation="portrait"><object-id xmlns:xlink="http://www.w3.org/1999/xlink" content-type="arpha" xlink:type="simple">80FBF78A-5C08-53D4-86D3-4ED4A08E5576</object-id><object-id xmlns:xlink="http://www.w3.org/1999/xlink" content-type="doi" xlink:type="simple">10.3897/BDJ.10.e87247.figure6</object-id><label>Figure 6.</label><caption><p><italic><tp:taxon-name><tp:taxon-name-part taxon-name-part-type="genus" reg="Perlodinella">Perlodinella</tp:taxon-name-part><tp:taxon-name-part taxon-name-part-type="species" reg="shennongjia">shennongjia</tp:taxon-name-part></tp:taxon-name></italic> sp. nov., female paratype <bold>A</bold> Female habitus, dorsal view; <bold>B</bold> Female habitus, ventral view.</p></caption><graphic xmlns:xlink="http://www.w3.org/1999/xlink" xlink:href="bdj-10-e87247-g006.jpg" position="float" id="oo_688825.jpg" orientation="portrait" xlink:type="simple"><uri content-type="original_file" xlink:type="simple">https://binary.pensoft.net/fig/688825</uri></graphic></fig><fig id="F7890395" position="float" orientation="portrait"><object-id xmlns:xlink="http://www.w3.org/1999/xlink" content-type="arpha" xlink:type="simple">A2C4F7FC-BEBA-555B-9B6D-17F1945A8297</object-id><object-id xmlns:xlink="http://www.w3.org/1999/xlink" content-type="doi" xlink:type="simple">10.3897/BDJ.10.e87247.figure7</object-id><label>Figure 7.</label><caption><p><italic><tp:taxon-name><tp:taxon-name-part taxon-name-part-type="genus" reg="Perlodinella">Perlodinella</tp:taxon-name-part><tp:taxon-name-part taxon-name-part-type="species" reg="shennongjia">shennongjia</tp:taxon-name-part></tp:taxon-name></italic> sp. nov., female paratype <bold>A</bold> Right fore-wing, dorsal view; <bold>B</bold> Right hind-wing, dorsal view.</p></caption><graphic xmlns:xlink="http://www.w3.org/1999/xlink" xlink:href="bdj-10-e87247-g007.jpg" position="float" id="oo_688836.jpg" orientation="portrait" xlink:type="simple"><uri content-type="original_file" xlink:type="simple">https://binary.pensoft.net/fig/688836</uri></graphic></fig><fig id="F7890399" position="float" orientation="portrait"><object-id xmlns:xlink="http://www.w3.org/1999/xlink" content-type="arpha" xlink:type="simple">29F38D5F-909B-50B2-9E3D-E161FC2E6BE4</object-id><object-id xmlns:xlink="http://www.w3.org/1999/xlink" content-type="doi" xlink:type="simple">10.3897/BDJ.10.e87247.figure8</object-id><label>Figure 8.</label><caption><p><italic><tp:taxon-name><tp:taxon-name-part taxon-name-part-type="genus" reg="Perlodinella">Perlodinella</tp:taxon-name-part><tp:taxon-name-part taxon-name-part-type="species" reg="shennongjia">shennongjia</tp:taxon-name-part></tp:taxon-name></italic> sp. nov., immature eggs <bold>A</bold> Egg with anchor preserved, lateral view; <bold>B</bold> Less-developed egg, lateral view; <bold>C</bold> Egg with anchor removed, lateral view.</p></caption><graphic xmlns:xlink="http://www.w3.org/1999/xlink" xlink:href="bdj-10-e87247-g008.jpg" position="float" id="oo_688828.jpg" orientation="portrait" xlink:type="simple"><uri content-type="original_file" xlink:type="simple">https://binary.pensoft.net/fig/688828</uri></graphic></fig></tp:treatment-sec><ref-list><ref id="B7890339"><element-citation xmlns:xlink="http://www.w3.org/1999/xlink" publication-type="chapter" xlink:type="simple"><person-group person-group-type="author"><name name-style="western"><surname>Zwick</surname><given-names>P</given-names></name></person-group><year>1997</year><chapter-title><italic>Rauserella</italic>, a new genus of Plecoptera (Perlodidae), with notes on related genera</chapter-title><person-group person-group-type="editor"><name name-style="western"><surname>Froehlich</surname><given-names>CG</given-names></name><name name-style="western"><surname>Oliveira</surname><given-names>LG</given-names></name><name name-style="western"><surname>Landolt</surname><given-names>P</given-names></name><name name-style="western"><surname>Sartori</surname><given-names>M</given-names></name></person-group><source><tp:taxon-name><tp:taxon-name-part taxon-name-part-type="order">Ephemeroptera</tp:taxon-name-part></tp:taxon-name> &amp; <tp:taxon-name><tp:taxon-name-part taxon-name-part-type="order">Plecoptera</tp:taxon-name-part></tp:taxon-name>. Biology-Ecology-Systematics</source><publisher-name>MTl-MauronþTinguely &amp; lachat, S.A.</publisher-name><publisher-loc>Fribourg</publisher-loc><size units="page">489-496</size></element-citation></ref><ref id="B8109057"><element-citation xmlns:xlink="http://www.w3.org/1999/xlink" publication-type="article" xlink:type="simple"><person-group person-group-type="author"><name name-style="western"><surname>Huo</surname><given-names>Q. B.</given-names></name><name name-style="western"><surname>Du</surname><given-names>Y. Z.</given-names></name><name name-style="western"><surname>Zwick</surname><given-names>P.</given-names></name><name name-style="western"><surname>Murányi</surname><given-names>D.</given-names></name></person-group><year>2022</year><article-title>Notes on <italic><tp:taxon-name><tp:taxon-name-part taxon-name-part-type="genus" reg="Perlodinella">Perlodinella</tp:taxon-name-part></tp:taxon-name></italic> Klapálek, 1912 (<tp:taxon-name><tp:taxon-name-part taxon-name-part-type="order">Plecoptera</tp:taxon-name-part></tp:taxon-name>: <tp:taxon-name><tp:taxon-name-part taxon-name-part-type="family">Perlodidae</tp:taxon-name-part></tp:taxon-name>) with a new species and a new synonym</article-title><source>Zootaxa</source><volume>5162</volume><issue>4</issue><fpage>378</fpage><lpage>396</lpage><pub-id pub-id-type="doi">10.11646/zootaxa.5162.4.3</pub-id></element-citation></ref><ref id="B7890313"><element-citation xmlns:xlink="http://www.w3.org/1999/xlink" publication-type="article" xlink:type="simple"><person-group person-group-type="author"><name name-style="western"><surname>Wu</surname><given-names>C. F.</given-names></name></person-group><year>1938</year><article-title>The stoneflies of China (Order <tp:taxon-name><tp:taxon-name-part taxon-name-part-type="order">Plecoptera</tp:taxon-name-part></tp:taxon-name>)</article-title><source>Bulletin of the Peking Society of Natural History</source><volume>13</volume><fpage>53</fpage><lpage>87</lpage></element-citation></ref><ref id="B7890322"><element-citation xmlns:xlink="http://www.w3.org/1999/xlink" publication-type="book" xlink:type="simple"><person-group person-group-type="author"><name name-style="western"><surname>Wu</surname><given-names>C. F.</given-names></name></person-group><year>1938</year><source>Plecopterorum sinensium: A monograph of stoneflies of China (Order <tp:taxon-name><tp:taxon-name-part taxon-name-part-type="order">Plecoptera</tp:taxon-name-part></tp:taxon-name>)</source><publisher-name>Yenching University</publisher-name><publisher-loc>Beijing</publisher-loc></element-citation></ref><ref id="B8109084"><element-citation xmlns:xlink="http://www.w3.org/1999/xlink" publication-type="article" xlink:type="simple"><person-group person-group-type="author"><name name-style="western"><surname>Wu</surname><given-names>C. F.</given-names></name></person-group><year>1973</year><article-title>New species of Chinese stoneflies (order <tp:taxon-name><tp:taxon-name-part taxon-name-part-type="order">Plecoptera</tp:taxon-name-part></tp:taxon-name>)</article-title><source>Acta Entomologica Sinica</source><volume>16</volume><issue>2</issue><fpage>97</fpage><lpage>118</lpage></element-citation></ref><ref id="B8109066"><element-citation xmlns:xlink="http://www.w3.org/1999/xlink" publication-type="article" xlink:type="simple"><person-group person-group-type="author"><name name-style="western"><surname>Kimmins</surname><given-names>D. E.</given-names></name></person-group><year>1947</year><article-title>New species of Himalayan <tp:taxon-name><tp:taxon-name-part taxon-name-part-type="order">Plecoptera</tp:taxon-name-part></tp:taxon-name></article-title><source>Annals and Magazine of Natural History</source><volume>13</volume><issue>107</issue><fpage>721</fpage><lpage>740</lpage><pub-id pub-id-type="doi">10.1080/00222934608654596</pub-id></element-citation></ref><ref id="B8109046"><element-citation xmlns:xlink="http://www.w3.org/1999/xlink" publication-type="article" xlink:type="simple"><person-group person-group-type="author"><name name-style="western"><surname>Chen</surname><given-names>Z. T.</given-names></name></person-group><year>2019</year><article-title><italic><tp:taxon-name><tp:taxon-name-part taxon-name-part-type="genus" reg="Perlodinella">Perlodinella</tp:taxon-name-part><tp:taxon-name-part taxon-name-part-type="species" reg="mazehaoi">mazehaoi</tp:taxon-name-part></tp:taxon-name></italic> sp. nov., a new species of <tp:taxon-name><tp:taxon-name-part taxon-name-part-type="family">Perlodidae</tp:taxon-name-part></tp:taxon-name> (<tp:taxon-name><tp:taxon-name-part taxon-name-part-type="order">Plecoptera</tp:taxon-name-part></tp:taxon-name>) from Inner Mongolia of China</article-title><source>Zootaxa</source><volume>4651</volume><issue>2</issue><fpage>297</fpage><lpage>304</lpage><pub-id pub-id-type="doi">10.11646/zootaxa.4651.2.6</pub-id></element-citation></ref></ref-list></tp:taxon-treatment>
